# Supplementary material for: Clinical and cost-effectiveness of ‘Live Well with Parkinson’s’ self-management intervention versus treatment as usual for improving quality of life for people with Parkinson’s: study protocol for a randomised controlled trial
Source: Trials. 2023 Dec 5;24:793. doi: 10.1186/s13063-023-07700-7 (PMC10698895; doi:10.1186/s13063-023-07700-7)
Supplement: Supplementary file 4 — Additional file 4. [file 13063_2023_7700_MOESM4_ESM.zip]

Archive with 4 entries (4 files):
- Anonymised Carer Consent Form_supp 2R1.doc
- Anonymised Participant Consent Form_Supp 2R1.doc
- Anonymised PIS Carer Supp 2R1.docx
- Anonymised PIS Participant Supp 2R1.docx
